# Supplementary material for: New Affordable Methods for Large-Scale Isolation of Major Olive Secoiridoids and Systematic Comparative Study of Their Antiproliferative/Cytotoxic Effect on Multiple Cancer Cell Lines of Different Cancer Origins
Source: Int J Mol Sci. 2022 Dec 20;24(1):3. doi: 10.3390/ijms24010003 (PMC9820430; doi:10.3390/ijms24010003)
Supplement: Supplementary file 1 [file ijms-24-00003-s001.zip]

Archive with 1 entries (1 files):
- ijms-2022707-supplementary.pdf
